# Supplementary material for: Comprehensive Identification of Ginsenosides in the Roots and Rhizomes of Panax ginseng Based on Their Molecular Features-Oriented Precursor Ions Selection and Targeted MS/MS Analysis
Source: Molecules. 2023 Jan 17;28(3):941. doi: 10.3390/molecules28030941 (PMC9919916; doi:10.3390/molecules28030941)
Supplement: Supplementary file 1 [file molecules-28-00941-s001.zip]

Archive with 1 entries (1 files):
- molecules-2176682-supplementary.pdf
